# Supplementary material for: Association of CYP2D6 genotype and tamoxifen metabolites with breast cancer recurrence in a low-dose trial
Source: NPJ Breast Cancer. 2021 Mar 25;7:34. doi: 10.1038/s41523-021-00236-6 (PMC7994552; doi:10.1038/s41523-021-00236-6)
Supplement: Supplementary file 2 — Data Set 1 [file 41523_2021_236_MOESM2_ESM.xlsx]

## Sheet: data summary form
README: Complete one row for each dataset supporting the figures, tables and results reported in your manuscript	Data file name(s)	Data file format & file type (of data supporting Figures, etc; not of Figures themselves)	Location of data file(s) or repository name	If the dataset is in a repository, enter the accession number, DOI or link to the dataset	How the data file will be accessible by other researchers after your manuscript has been published	If applicable, please explain why the dataset will not be publicly available (note: npj Breast Cancer strongly encourages data sharing)	Would you like to publish these files for free in the journal repository: repository? Yes/No https://springernature.figshare.com/npjbcancer
Datasets supporting your figures
Data supporting Figure 1	Figure1_DeCensiA.dta	Stata	Institutional file storage		Contact Dr. DeCensi with data requests	Data may be shared upon request for collaborative studies	No
Data supporting Figure 2	Figure2_DeCensiA.dta	Stata	Institutional file storage		Contact Dr. DeCensi with data requests	Data may be shared upon request for collaborative studies	No
Data supporting Supplementary Figure 2	SeFigure2_DeCensiA.dta	Stata	Institutional file storage		Contact Dr. DeCensi with data requests	Data may be shared upon request for collaborative studies	No
Data supporting Supplementary Figure 3	SeFigure3_DeCensiA.dta	Stata	Institutional file storage		Contact Dr. DeCensi with data requests	Data may be shared upon request for collaborative studies	No
Datasets supporting your tables
Data supporting Table 1	Table1_DeCensiA.dta	Stata	Institutional file storage		Contact Dr. DeCensi with data requests	Data may be shared upon request for collaborative studies	No
Datasets included in your supplementary information files
Other datasets generated as part of this study
Data supporting results section	Results_DeCensiA.dta	Stata	Institutional file storage		Contact Dr. DeCensi with data requests	Data may be shared upon request for collaborative studies	No
